# Supplementary material for: Bayesian prediction of bacterial growth temperature range based on genome sequences
Source: BMC Genomics. 2012 Dec 7;13(Suppl 7):S3. doi: 10.1186/1471-2164-13-S7-S3 (PMC3521210; doi:10.1186/1471-2164-13-S7-S3)
Supplement: Additional File 2 — 16s tree dendrogram colourcoded for all genomes (NEXUS tree file; can be viewed with a phylogenetic tree viewer such as TreeView). [file 1471-2164-13-S7-S3-S2.txt]

#NEXUS
begin taxa;
	dimensions ntax=113;
	taxlabels
	1_H_Caldicellulosiruptor_obsid[&!color=#-6750208]
	2_H_Caldicellulosiruptor_owens[&!color=#-6750208]
	75_T_Caldicellulosiruptor_sacc[&!color=#-39424]
	3_H_Thermoanaerobacter_italicu[&!color=#-6750208]
	105_T_Thermoanaerobacter_sp_X5[&!color=#-39424]
	4_H_Thermoanaerobacter_tengcon[&!color=#-6750208]
	5_H_Thermoanaerobacter_tengcon[&!color=#-6750208]
	79_T_Dictyoglomus_thermophilum[&!color=#-39424]
	80_T_Dictyoglomus_turgidum_DSM[&!color=#-39424]
	81_T_Dictyoglomus_turgidum_DSM[&!color=#-39424]
	103_T_Thermanaerovibrio_acidam[&!color=#-39424]
	15_M_Anaeromyxobacter_dehaloge[&!color=#-16738048]
	27_M_Haliangium_ochraceum_DSM_[&!color=#-16738048]
	21_M_Desulfobacterium_autotrop[&!color=#-16738048]
	58_P_Desulfotalea_psychrophila[&!color=#-16777012]
	25_M_Geobacter_bemidjiensis_Be[&!color=#-16738048]
	37_M_Pelobacter_propionicus_DS[&!color=#-16738048]
	26_M_Geobacter_metallireducens[&!color=#-16738048]
	36_M_Pelobacter_carbinolicus_D[&!color=#-16738048]
	47_M_Syntrophobacter_fumaroxid[&!color=#-16738048]
	16_M_Arcobacter_nitrofigilis_D[&!color=#-16738048]
	'89_T_Nitratiruptor_sp_SB155-2.'[&!color=#-39424]
	20_M_Delftia_acidovorans_SPH-1[&!color=#-16738048]
	38_M_Polaromonas_naphthalenivo[&!color=#-16738048]
	'39_M_Polaromonas_sp_JS666.gbk.'[&!color=#-16738048]
	42_M_Rhodoferax_ferrireducens_[&!color=#-16738048]
	51_M_Verminephrobacter_eisenia[&!color=#-16738048]
	28_M_Herminiimonas_arsenicoxyd[&!color=#-16738048]
	'40_M_Ralstonia_pickettii_12D.g'[&!color=#-16738048]
	35_M_Nitrosospira_multiformis_[&!color=#-16738048]
	34_M_Neisseria_gonorrhoeae_FA_[&!color=#-16738048]
	22_M_Escherichia_coli_BL21_DE3[&!color=#-16738048]
	'54_M_Yersinia_pestis_Nepal516.'[&!color=#-16738048]
	49_M_Tolumonas_auensis_DSM_918[&!color=#-16738048]
	'45_M_Shewanella_baltica_OS223.'[&!color=#-16738048]
	67_P_Shewanella_halifaxensis_H[&!color=#-16777012]
	68_P_Shewanella_halifaxensis_H[&!color=#-16777012]
	69_P_Shewanella_sediminis_HAW-[&!color=#-16777012]
	70_P_Shewanella_sediminis_HAW-[&!color=#-16777012]
	71_P_Shewanella_violacea_DSS12[&!color=#-16777012]
	'52_M_Vibrio_cholerae_M66-2.gbk'[&!color=#-16738048]
	53_M_Vibrio_cholerae_O1_biovar[&!color=#-16738048]
	55_P_Aliivibrio_salmonicida_LF[&!color=#-16777012]
	60_P_Photobacterium_profundum_[&!color=#-16777012]
	56_P_Colwellia_psychrerythraea[&!color=#-16777012]
	57_P_Colwellia_psychrerythraea[&!color=#-16777012]
	61_P_Pseudoalteromonas_halopla[&!color=#-16777012]
	66_P_Psychromonas_ingrahamii_3[&!color=#-16777012]
	48_M_Teredinibacter_turnerae_T[&!color=#-16738048]
	29_M_Kangiella_koreensis_DSM_1[&!color=#-16738048]
	32_M_Marinobacter_aquaeolei_VT[&!color=#-16738048]
	62_P_Psychrobacter_arcticus_27[&!color=#-16777012]
	63_P_Psychrobacter_arcticus_27[&!color=#-16777012]
	64_P_Psychrobacter_cryohalolen[&!color=#-16777012]
	65_P_Psychrobacter_cryohalolen[&!color=#-16777012]
	88_T_Methylococcus_capsulatus_[&!color=#-39424]
	24_M_Francisella_philomiragia_[&!color=#-16738048]
	23_M_Fibrobacter_succinogenes_[&!color=#-16738048]
	43_M_Salinibacter_ruber_DSM_13[&!color=#-16738048]
	93_T_Rhodothermus_marinus_DSM_[&!color=#-39424]
	59_P_Flavobacterium_psychrophi[&!color=#-16777012]
	'76_T_Chlorobium_tepidum_TLS.fn'[&!color=#-39424]
	18_M_Chlamydia_trachomatis_B_T[&!color=#-16738048]
	50_M_Ureaplasma_urealyticum_se[&!color=#-16738048]
	87_T_Methylacidiphilum_inferno[&!color=#-39424]
	31_M_Leptospira_interrogans_se[&!color=#-16738048]
	98_T_Spirochaeta_caldaria_DSM_[&!color=#-39424]
	99_T_Spirochaeta_thermophila_D[&!color=#-39424]
	17_M_Bacillus_pseudofirmus_OF4[&!color=#-16738048]
	90_T_Paenibacillus_sp_Y412MC10[&!color=#-39424]
	84_T_Heliobacterium_modestical[&!color=#-39424]
	'104_T_Thermincola_potens_JR.gb'[&!color=#-39424]
	102_T_Symbiobacterium_thermoph[&!color=#-39424]
	112_T_Thermosynechococcus_elon[&!color=#-39424]
	19_M_Corynebacterium_glutamicu[&!color=#-16738048]
	97_T_Saccharomonospora_viridis[&!color=#-26368]
	41_M_Renibacterium_salmoninaru[&!color=#-16738048]
	46_M_Streptomyces_coelicolor_A[&!color=#-16738048]
	30_M_Kribbella_flavida_DSM_178[&!color=#-16738048]
	44_M_Salinispora_tropica_CNB-4[&!color=#-16738048]
	'106_T_Thermobifida_fusca_YX.fn'[&!color=#-39424]
	109_T_Thermomonospora_curvata_[&!color=#-39424]
	74_T_Acidothermus_cellulolytic[&!color=#-39424]
	72_T_Acidimicrobium_ferrooxida[&!color=#-39424]
	73_T_Acidimicrobium_ferrooxida[&!color=#-39424]
	96_T_Rubrobacter_xylanophilus_[&!color=#-39424]
	6_H_Thermobaculum_terrenum_ATC[&!color=#-6750208]
	108_T_Thermomicrobium_roseum_D[&!color=#-39424]
	77_T_Chloroflexus_aggregans_DS[&!color=#-39424]
	78_T_Chloroflexus_aurantiacus_[&!color=#-39424]
	94_T_Roseiflexus_castenholzii_[&!color=#-39424]
	'95_T_Roseiflexus_sp_RS-1.fna.r'[&!color=#-39424]
	86_T_Meiothermus_ruber_DSM_127[&!color=#-39424]
	113_T_Thermus_thermophilus_HB2[&!color=#-39424]
	114_T_Thermus_thermophilus_HB8[&!color=#-39424]
	'7_H_Thermotoga_lettingae_TMO.f'[&!color=#-6750208]
	'8_H_Thermotoga_maritima_MSB8.f'[&!color=#-6750208]
	'9_H_Thermotoga_maritima_MSB8.g'[&!color=#-6750208]
	'14_H_Thermotoga_sp_RQ2.fna.rrn'[&!color=#-6750208]
	11_H_Thermotoga_neapolitana_DS[&!color=#-6750208]
	12_H_Thermotoga_neapolitana_DS[&!color=#-6750208]
	10_H_Thermotoga_naphthophila_R[&!color=#-6750208]
	13_H_Thermotoga_petrophila_RKU[&!color=#-6750208]
	82_T_Fervidobacterium_nodosum_[&!color=#-39424]
	83_T_Fervidobacterium_nodosum_[&!color=#-39424]
	110_T_Thermosipho_africanus_TC[&!color=#-39424]
	111_T_Thermosipho_melanesiensi[&!color=#-39424]
	'92_T_Petrotoga_mobilis_SJ95.fn'[&!color=#-39424]
	85_T_Hydrogenobaculum_sp_Y04AA[&!color=#-39424]
	91_T_Persephonella_marina_EX-H[&!color=#-39424]
	100_T_Sulfurihydrogenibium_azo[&!color=#-39424]
	101_T_Sulfurihydrogenibium_sp_[&!color=#-39424]
	107_T_Thermodesulfovibrio_yell[&!color=#-39424]
;
end;
begin trees;
	tree tree_1 = [&R] (((((((1_H_Caldicellulosiruptor_obsid:0.01057,2_H_Caldicellulosiruptor_owens:0.00902):0.01265,75_T_Caldicellulosiruptor_sacc[&!color=#-6750055]:0.0226):0.05492,((3_H_Thermoanaerobacter_italicu:0.02696,105_T_Thermoanaerobacter_sp_X5[&!color=#-6750055]:0.01626):0.01542,(4_H_Thermoanaerobacter_tengcon:0.0,5_H_Thermoanaerobacter_tengcon:0.0):0.03688):0.0349):0.00193,(79_T_Dictyoglo…
end;
begin figtree;
	set appearance.backgroundColorAttribute="User Selection";
	set appearance.backgroundColour=#-1;
	set appearance.branchColorAttribute="User Selection";
	set appearance.branchLineWidth=1.0;
	set appearance.foregroundColour=#-16777216;
	set appearance.selectionColour=#-2144520576;
	set branchLabels.colorAttribute="User Selection";
	set branchLabels.displayAttribute="Branch times";
	set branchLabels.fontName="sansserif";
	set branchLabels.fontSize=8;
	set branchLabels.fontStyle=0;
	set branchLabels.isShown=false;
	set branchLabels.significantDigits=4;
	set layout.expansion=0;
	set layout.layoutType="RECTILINEAR";
	set layout.zoom=0;
	set nodeBars.barWidth=4.0;
	set nodeLabels.colorAttribute="User Selection";
	set nodeLabels.displayAttribute="Node ages";
	set nodeLabels.fontName="sansserif";
	set nodeLabels.fontSize=8;
	set nodeLabels.fontStyle=0;
	set nodeLabels.isShown=false;
	set nodeLabels.significantDigits=4;
	set polarLayout.alignTipLabels=false;
	set polarLayout.angularRange=0;
	set polarLayout.rootAngle=0;
	set polarLayout.rootLength=100;
	set polarLayout.showRoot=true;
	set radialLayout.spread=0.0;
	set rectilinearLayout.alignTipLabels=false;
	set rectilinearLayout.curvature=0;
	set rectilinearLayout.rootLength=100;
	set scale.offsetAge=0.0;
	set scale.rootAge=1.0;
	set scale.scaleFactor=1.0;
	set scale.scaleRoot=false;
	set scaleAxis.automaticScale=true;
	set scaleAxis.fontSize=8.0;
	set scaleAxis.isShown=false;
	set scaleAxis.lineWidth=1.0;
	set scaleAxis.majorTicks=1.0;
	set scaleAxis.origin=0.0;
	set scaleAxis.reverseAxis=false;
	set scaleAxis.showGrid=true;
	set scaleAxis.significantDigits=4;
	set scaleBar.automaticScale=true;
	set scaleBar.fontSize=10.0;
	set scaleBar.isShown=false;
	set scaleBar.lineWidth=1.0;
	set scaleBar.scaleRange=0.02;
	set scaleBar.significantDigits=4;
	set tipLabels.colorAttribute="User Selection";
	set tipLabels.displayAttribute="Names";
	set tipLabels.fontName="sansserif";
	set tipLabels.fontSize=8;
	set tipLabels.fontStyle=0;
	set tipLabels.isShown=true;
	set tipLabels.significantDigits=4;
	set trees.order=false;
	set trees.orderType="increasing";
	set trees.rooting=false;
	set trees.rootingType="User Selection";
	set trees.transform=false;
	set trees.transformType="cladogram";
end;
