# Supplementary material for: Bayesian prediction of bacterial growth temperature range based on genome sequences
Source: BMC Genomics. 2012 Dec 7;13(Suppl 7):S3. doi: 10.1186/1471-2164-13-S7-S3 (PMC3521210; doi:10.1186/1471-2164-13-S7-S3)
Supplement: Additional File 4 — The likelihood of the members of the class-associated protein families (*.txt). [file 1471-2164-13-S7-S3-S4.txt]

Family	p(family|ther)	p(family|meso)	p(family|psy)	Overrepresentation
2075	0.769230769231	0.178571428571	0.0	Ther_
4698	0.769230769231	0.321428571429	0.125	Ther_
35472	0.692307692308	0.25	0.0	Ther_
1149	0.846153846154	0.392857142857	0.0	Ther_
1441	1.0	0.571428571429	0.25	Ther_
6954	0.846153846154	0.214285714286	0.125	Ther_
11184	0.923076923077	0.25	0.0	Ther_
14495	1.0	0.357142857143	0.0	Ther_
104	0.0	0.535714285714	1.0	Psy_
441	0.307692307692	0.821428571429	1.0	Psy_
774	0.307692307692	0.785714285714	1.0	Psy_
915	0.0	0.392857142857	1.0	Psy_
1305	0.0769230769231	0.5	0.875	Psy_
2219	0.153846153846	0.892857142857	1.0	Psy_
2325	0.0769230769231	0.5	1.0	Psy_
3993	0.0769230769231	0.642857142857	0.875	Psy_
4456	0.230769230769	0.678571428571	1.0	Psy_
5011	0.0769230769231	0.535714285714	0.875	Psy_
5327	0.307692307692	0.75	1.0	Psy_
6034	0.0769230769231	0.5	0.875	Psy_
6190	0.307692307692	0.785714285714	1.0	Psy_
6295	0.0	0.428571428571	1.0	Psy_
6932	0.0769230769231	0.5	0.875	Psy_
7059	0.153846153846	0.75	1.0	Psy_
7336	0.0769230769231	0.5	0.75	Psy_
7572	0.153846153846	0.714285714286	1.0	Psy_
8028	0.0769230769231	0.821428571429	1.0	Psy_
8036	0.0	0.642857142857	1.0	Psy_
8187	0.230769230769	0.892857142857	1.0	Psy_
8764	0.153846153846	0.821428571429	1.0	Psy_
9259	0.230769230769	0.75	1.0	Psy_
9407	0.230769230769	0.785714285714	0.875	Psy_
10749	0.307692307692	0.785714285714	1.0	Psy_
11182	0.230769230769	0.714285714286	0.875	Psy_
11474	0.307692307692	0.75	1.0	Psy_
13553	0.0	0.5	0.75	Psy_
15870	0.153846153846	0.642857142857	0.875	Psy_
16445	0.0	0.392857142857	1.0	Psy_
20820	0.307692307692	0.75	1.0	Psy_
44053	0.0769230769231	0.535714285714	0.875	Psy_
