# Supplementary material for: Bayesian prediction of bacterial growth temperature range based on genome sequences
Source: BMC Genomics. 2012 Dec 7;13(Suppl 7):S3. doi: 10.1186/1471-2164-13-S7-S3 (PMC3521210; doi:10.1186/1471-2164-13-S7-S3)
Supplement: Additional File 5 — The predictive performance of the naïve Bayesian inference program, achieved when implementing a Gaussian likelihood function of the observed structural characteristics (*.txt). [file 1471-2164-13-S7-S3-S5.txt]

Organism	post(ther)	post(meso)	post(psy)
Ther_Caldicellulosiruptor_obsidiansis_OB47	0.999708126622	0.000117003081646	0.000174870296312
Ther_Caldicellulosiruptor_owensensis_OL	0.999913171248	6.57273375994e-05	2.11014148517e-05
Ther_Thermoanaerobacter_italicus_Ab9	0.979148890017	2.84797674026e-05	0.0208226302156
Ther_Thermoanaerobacter_tengcongensis_MB4	0.999996419293	3.55175716296e-06	2.89500895923e-08
Ther_Thermotoga_maritima_MSB8	0.993342546685	0.00665745330482	1.03139110924e-11
Ther_Thermotoga_neapolitana_DSM_4359	0.899246348465	0.100753651483	5.17513434072e-11
Meso_Arcobacter_nitrofigilis_DSM_7299	0.995267679625	0.00470182368449	3.04966906995e-05
Meso_Bacillus_pseudofirmus_OF4	0.999852910051	0.00014376552871	3.32442005986e-06
Meso_Delftia_acidovorans_SPH-1	0.000528818829625	0.99947118117	2.27073660852e-17
Meso_Escherichia_coli_BL21(DE3)	0.682230771681	0.317769228128	1.90438675057e-10
Meso_Francisella_philomiragia_subsp_philomiragia_ATCC_25017	0.997428101889	0.00172239789711	0.000849500213811
Meso_Herminiimonas_arsenicoxydans	0.776797985077	0.223202014923	3.15532096173e-14
Meso_Kribbella_flavida_DSM_17836	0.00509838239807	0.994901617602	1.12875200592e-21
Meso_Neisseria_gonorrhoeae_FA_1090	0.487832198108	0.512167801888	3.59559390929e-12
Meso_Ralstonia_pickettii_12D	0.0131482947663	0.986851705234	5.79197763735e-14
Meso_Streptomyces_coelicolor_A3(2)	0.0247287594855	0.975271240514	7.85311109976e-20
Psy_Colwellia_psychrerythraea_34H	0.249872704897	0.000306937217381	0.749820357886
Psy_Flavobacterium_psychrophilum_JIP02_86	0.984820617298	0.0148139964935	0.000365386207981
Psy_Psychrobacter_arcticus_273-4	0.969333062017	0.0017448683217	0.0289220696616
Psy_Psychrobacter_cryohalolentis_K5	0.990403498019	0.001083798196	0.00851270378509
Ther_Acidimicrobium_ferrooxidans_DSM_10331	0.185601675683	0.814398324317	2.92880572896e-21
Ther_Dictyoglomus_turgidum_DSM_6724	0.999948982099	5.09697948435e-05	4.81065113837e-08
Ther_Fervidobacterium_nodosum_Rt17-B1	0.99616874549	0.00383070919359	5.45316793351e-07
Ther_Heliobacterium_modesticaldum_Ice1	0.774617232255	0.225382767745	4.81384535179e-19
Ther_Meiothermus_ruber_DSM_1279	0.0207701594645	0.979229840536	9.42864347972e-17
Ther_Paenibacillus_sp_Y412MC10	0.999123954361	0.000876045638914	3.95830597392e-18
Ther_Spirochaeta_caldaria_DSM_7334	0.999998625491	1.37450924877e-06	1.30625936414e-17
Ther_Spirochaeta_thermophila_DSM_6192	0.127196467938	0.872803532062	3.43196820261e-13
Ther_Thermincola_potens_JR	0.999786368333	0.000213631187308	4.79658790799e-10
