# Supplementary material for: Bayesian prediction of bacterial growth temperature range based on genome sequences
Source: BMC Genomics. 2012 Dec 7;13(Suppl 7):S3. doi: 10.1186/1471-2164-13-S7-S3 (PMC3521210; doi:10.1186/1471-2164-13-S7-S3)
Supplement: Additional File 6 — The predictive performance of the naïve Bayesian inference program, achieved when implementing the observed protein family frequencies alone as likelihoods (*.txt). [file 1471-2164-13-S7-S3-S6.txt]

Organism	post(Ther)	post(Meso)	post(Psy)
Ther_Caldicellulosiruptor_obsidiansis_OB47	0.999999889495	1.10504691141e-07	1.50577478453e-22
Ther_Caldicellulosiruptor_owensensis_OL	0.999999999913	8.65066203288e-11	5.48639083664e-27
Ther_Thermoanaerobacter_italicus_Ab9	0.999999982857	1.71434616131e-08	3.0337527698e-22
Ther_Thermoanaerobacter_tengcongensis_MB4	0.99391812292	0.00608187708022	1.61457122043e-13
Ther_Thermotoga_maritima_MSB8	0.999999999982	1.83289298367e-11	2.56644937653e-28
Ther_Thermotoga_neapolitana_DSM_4359	0.999999314234	6.85765871778e-07	6.17367306511e-21
Meso_Arcobacter_nitrofigilis_DSM_7299	1.94950011485e-06	0.999987366012	1.06844879828e-05
Meso_Bacillus_pseudofirmus_OF4	0.999878464832	0.000121535168062	1.88704974468e-17
Meso_Delftia_acidovorans_SPH-1	1.05161848385e-22	0.000165173506855	0.999834826493
Meso_Francisella_philomiragia_subsp_philomiragia_ATCC_25017	0.999999874788	1.2521194092e-07	2.88795106678e-22
Meso_Kribbella_flavida_DSM_17836	0.978574722283	0.021425277717	6.88532114467e-14
Meso_Neisseria_gonorrhoeae_FA_1090	1.55873464684e-13	0.862505443111	0.137494556889
Meso_Ralstonia_pickettii_12D	0.950971783944	0.0490282160387	1.75332302082e-11
Psy_Colwellia_psychrerythraea_34H	1.21802656996e-27	1.57806442131e-06	0.999998421936
Psy_Flavobacterium_psychrophilum_JIP02_86	2.01598681573e-06	0.999997589734	3.94278986826e-07
Psy_Psychrobacter_arcticus_273-4	3.25386364431e-26	3.83243352629e-06	0.999996167566
Psy_Psychrobacter_cryohalolentis_K5	0.0805535019108	0.919446490721	7.36797181901e-09
Ther_Acidimicrobium_ferrooxidans_DSM_10331	0.999996700661	3.29933925784e-06	8.91713920344e-20
Ther_Dictyoglomus_turgidum_DSM_6724	0.999999999913	8.65066203288e-11	5.48639083664e-27
Ther_Fervidobacterium_nodosum_Rt17-B1	0.999999999864	1.3574258184e-10	2.92256909588e-27
Ther_Meiothermus_ruber_DSM_1279	0.98915854485	0.0108414551504	1.50765173535e-14
Ther_Paenibacillus_sp_Y412MC10	0.986311997296	0.0136880027036	6.09049600919e-14
Ther_Spirochaeta_thermophila_DSM_6192	0.999801828255	0.000198171744758	7.3154396225e-16
Ther_Heliobacterium_modesticaldum_Ice1	0.999998448325	1.55167487723e-06	3.49441580614e-20
Ther_Spirochaeta_caldaria_DSM_7334	0.00837378470737	0.991626204405	1.08876282609e-08
