# Supplementary material for: Bayesian prediction of bacterial growth temperature range based on genome sequences
Source: BMC Genomics. 2012 Dec 7;13(Suppl 7):S3. doi: 10.1186/1471-2164-13-S7-S3 (PMC3521210; doi:10.1186/1471-2164-13-S7-S3)
Supplement: Additional File 7 — The predictive performance of the naïve Bayesian inference program, achieved when combining the observed protein family frequencies with the Gaussian likelihood functions of observed structural characteristics (*.txt). [file 1471-2164-13-S7-S3-S7.txt]

Organism	post(Ther)	post(Meso)	post(Psy)
Ther_Caldicellulosiruptor_obsidiansis_OB47_prodigal.orf.fsa	0.999999999993	7.2638106511e-12	3.17767410474e-27
Ther_Caldicellulosiruptor_owensensis_OL_prodigal.orf.fsa	1.0	2.51615300909e-15	1.16673867258e-28
Ther_Thermoanaerobacter_italicus_Ab9_prodigal.orf.fsa	1.0	6.08896316539e-14	8.78277304775e-30
Ther_Thermoanaerobacter_tengcongensis_MB4_prodigal.orf.fsa	0.999958991082	4.10089179351e-05	1.68660402738e-24
Ther_Thermotoga_maritima_MSB8_prodigal.orf.fsa	0.999999999998	2.05361591071e-12	1.47698351237e-38
Ther_Thermotoga_neapolitana_DSM_4359_prodigal.orf.fsa	0.99999999676	3.23968363954e-09	1.89171948718e-25
Meso_Arcobacter_nitrofigilis_DSM_7299_prodigal.orf.fsa	0.0133770760412	0.986622680194	2.43765042396e-07
Meso_Bacillus_pseudofirmus_OF4_prodigal.orf.fsa	0.813186493127	0.186813506873	6.59001103051e-31
Meso_Delftia_acidovorans_SPH-1_prodigal.orf.fsa	1.36689675021e-18	0.999996372315	3.627685318e-06
Meso_Francisella_philomiragia_subsp_philomiragia_ATCC_25017_prodigal.orf.fsa	0.999999964022	3.59778997068e-08	1.17307376251e-35
Meso_Kribbella_flavida_DSM_17836_prodigal.orf.fsa	0.977529934249	0.0224700657505	5.06944538051e-25
Meso_Neisseria_gonorrhoeae_FA_1090_prodigal.orf.fsa	2.40784141573e-15	1.0	9.35618157875e-15
Meso_Ralstonia_pickettii_12D_prodigal.orf.fsa	0.329673908592	0.670326091408	1.93027102609e-29
Psy_Colwellia_psychrerythraea_34H_prodigal.orf.fsa	3.2827260674e-24	6.39760931987e-05	0.999936023907
Psy_Flavobacterium_psychrophilum_JIP02_86_prodigal.orf.fsa	0.00111869101668	0.998874780949	6.52803443842e-06
Psy_Psychrobacter_arcticus_273-4_prodigal.orf.fsa	3.78569347052e-24	4.87929398072e-07	0.999999512071
Psy_Psychrobacter_cryohalolentis_K5_prodigal.orf.fsa	0.0195756890943	0.980424310906	2.8254606426e-29
Ther_Acidimicrobium_ferrooxidans_DSM_10331_prodigal.orf.fsa	0.999999999832	1.68175779879e-10	4.28995760322e-27
Ther_Dictyoglomus_turgidum_DSM_6724_prodigal.orf.fsa	1.0	3.32656196381e-13	3.00332757066e-33
Ther_Fervidobacterium_nodosum_Rt17-B1_prodigal.orf.fsa	0.999999999961	3.94956857724e-11	1.81622549474e-45
Ther_Meiothermus_ruber_DSM_1279_prodigal.orf.fsa	0.999990389967	9.61003252299e-06	6.03838697426e-32
Ther_Paenibacillus_sp_Y412MC10_prodigal.orf.fsa	0.999999980925	1.90754161629e-08	8.06618823415e-31
Ther_Spirochaeta_thermophila_DSM_6192_prodigal.orf.fsa	0.999999957647	4.23531026895e-08	3.51036020457e-25
Ther_Heliobacterium_modesticaldum_Ice1_prodigal.orf.fsa	0.999926849981	7.31500186687e-05	1.58618145735e-34
Ther_Spirochaeta_caldaria_DSM_7334_prodigal.orf.fsa	0.00122913113403	0.998770868866	4.31199170364e-21
