# Supplementary material for: Bayesian prediction of bacterial growth temperature range based on genome sequences
Source: BMC Genomics. 2012 Dec 7;13(Suppl 7):S3. doi: 10.1186/1471-2164-13-S7-S3 (PMC3521210; doi:10.1186/1471-2164-13-S7-S3)
Supplement: Additional File 9 — The strains selected for the training set, along with their thermophilicity classification. (*.txt). [file 1471-2164-13-S7-S3-S9.txt]

Aquifex aeolicus VF5	Ther
Thermobaculum terrenum ATCC BAA-798	Ther
Anaeromyxobacter dehalogenans 2CP-1	Meso
Chlamydia trachomatis B TZ1A828 OT	Meso
Corynebacterium glutamicum ATCC 13032	Meso
Desulfobacterium autotrophicum HRM2	Meso
Fibrobacter succinogenes subsp succinogenes S85	Meso
Geobacter bemidjiensis Bem	Meso
Geobacter metallireducens GS-15	Meso
Haliangium ochraceum DSM 14365	Meso
Kangiella koreensis DSM 16069	Meso
Leptospira interrogans serovar Lai str 56601	Meso
Marinobacter aquaeolei VT8	Meso
Nitrosospira multiformis ATCC 25196	Meso
Pelobacter carbinolicus DSM 2380	Meso
Pelobacter propionicus DSM 2379	Meso
Polaromonas naphthalenivorans CJ2	Meso
Polaromonas sp JS666	Meso
Renibacterium salmoninarum ATCC 33209	Meso
Rhodoferax ferrireducens T118	Meso
Salinibacter ruber DSM 13855	Meso
Salinispora tropica CNB-440	Meso
Shewanella baltica OS223	Meso
Syntrophobacter fumaroxidans MPOB	Meso
Teredinibacter turnerae T7901	Meso
Tolumonas auensis DSM 9187	Meso
Ureaplasma urealyticum serovar 10 str ATCC 33699	Meso
Verminephrobacter eiseniae EF01-2	Meso
Vibrio cholerae M66-2	Meso
Vibrio cholerae O1 biovar El Tor str N16961	Meso
Aliivibrio salmonicida LFI1238	Psy
Desulfotalea psychrophila LSv54	Psy
Photobacterium profundum SS9	Psy
Pseudoalteromonas haloplanktis TAC125	Psy
Psy Aliivibrio salmonicida LFI1238	Psy
Psychromonas ingrahamii 37	Psy
Acidothermus cellulolyticus 11B	Ther
Alicyclobacillus acidocaldarius subsp acidocaldarius DSM 446	Ther
Ammonifex degensii KC4	Ther
Anoxybacillus flavithermus WK1	Ther
Bacillus tusciae DSM 2912	Ther
Caldicellulosiruptor bescii DSM 6725	Ther
Caldicellulosiruptor lactoaceticus 6A	Ther
Caldicellulosiruptor saccharolyticus DSM 8903	Ther
Calditerrivibrio nitroreducens DSM 19672	Ther
Chlorobium tepidum TLS	Ther
Chloroflexus aggregans DSM 9485	Ther
Chloroflexus aurantiacus J-10-fl	Ther
Clostridium thermocellum ATCC 27405	Ther
Clostridium thermocellum DSM 1313	Ther
Coprothermobacter proteolyticus DSM 5265	Ther
Desulfurobacterium thermolithotrophum DSM 11699	Ther
Exiguobacterium sp AT1b	Ther
Geobacillus kaustophilus HTA426	Ther
Geobacillus sp C56-T3	Ther
Geobacillus sp WCH70	Ther
Geobacillus sp Y412MC52	Ther
Geobacillus sp Y412MC61	Ther
Geobacillus sp Y41MC1	Ther
Geobacillus thermodenitrificans NG80-2	Ther
Halothermothrix orenii H 168	Ther
Hippea maritima DSM 10411	Ther
Hydrogenobacter thermophilus TK-6	Ther
Hydrogenobaculum sp Y04AAS1	Ther
Isosphaera pallida ATCC 43644	Ther
Mahella australiensis 50-1 BON	Ther
Marinithermus hydrothermalis DSM 14884	Ther
Methylacidiphilum infernorum V4	Ther
Methylococcus capsulatus str Bath	Ther
Moorella thermoacetica ATCC 39073	Ther
