# Supplementary material for: Bayesian prediction of bacterial growth temperature range based on genome sequences
Source: BMC Genomics. 2012 Dec 7;13(Suppl 7):S3. doi: 10.1186/1471-2164-13-S7-S3 (PMC3521210; doi:10.1186/1471-2164-13-S7-S3)
Supplement: Additional File 10 — The strains selected for the test set, along with their thermophilicity classification. (*.txt). [file 1471-2164-13-S7-S3-S10.txt]

Caldicellulosiruptor obsidiansis OB47	Ther
Caldicellulosiruptor owensensis OL	Ther
Thermoanaerobacter italicus Ab9	Ther
Thermoanaerobacter tengcongensis MB4	Ther
Thermotoga maritima MSB8	Ther
Thermotoga neapolitana DSM 4359	Ther
Arcobacter nitrofigilis DSM 7299	Meso
Bacillus pseudofirmus OF4	Meso
Delftia acidovorans SPH-1	Meso
Francisella philomiragia subsp philomiragia ATCC 25017	Meso
Kribbella flavida DSM 17836	Meso
Neisseria gonorrhoeae FA 1090	Meso
Ralstonia pickettii 12D	Meso
Colwellia psychrerythraea 34H	Psy
Flavobacterium psychrophilum JIP02 86	Psy
Psychrobacter arcticus 273-4	Psy
Psychrobacter cryohalolentis K5	Psy
Acidimicrobium ferrooxidans DSM 10331	Ther
Dictyoglomus turgidum DSM 6724	Ther
Fervidobacterium nodosum Rt17-B1	Ther
Meiothermus ruber DSM 1279	Ther
Paenibacillus sp Y412MC10	Ther
Spirochaeta thermophila DSM 6192	Ther
Heliobacterium modesticaldum Ice1	Ther
Spirochaeta caldaria DSM 7334	Ther
