# Supplementary material for: Bayesian prediction of bacterial growth temperature range based on genome sequences
Source: BMC Genomics. 2012 Dec 7;13(Suppl 7):S3. doi: 10.1186/1471-2164-13-S7-S3 (PMC3521210; doi:10.1186/1471-2164-13-S7-S3)
Supplement: Additional File 12 — The python script used to calculate the probability of the genome belonging to each of the three groups (*.py, can be read with any text viewer). [file 1471-2164-13-S7-S3-S12.py]

#Bayes inference based on structural features
#(aa-usage, codon-usage, genome size and AT content)

import math
import string, os


p_Ther = 0.333
p_Meso = 0.333
p_Psy = 0.333

pseudocount = 0.1

output = open('struct-based_predictions.txt','w')
output.write('p(ther)')
output.write('\t')
output.write('p(meso)')
output.write('\t')
output.write('p(psy)')
output.write('\n')

#Open structure files for known common type-specific structures
ther_st = open('Ther_features.txt').readlines()
meso_st = open('Meso_features.txt').readlines()
psy_st = open('Psy_features.txt').readlines()

#Open file structure-analysis output file
output1 = open('struct-predictions.txt','w')

pi = math.pi
ther_meanlist = string.split(ther_st[1])
ther_varianslist = string.split(ther_st[2])
meso_meanlist = string.split(meso_st[1])
meso_varianslist = string.split(meso_st[2])
psy_meanlist = string.split(psy_st[1])
psy_varianslist = string.split(psy_st[2])

#Make numbers of types to help Test predictions
struct = open('test_All_features.txt').readlines()
N_list = [0,0,0]
for i in range(1,len(struct)):
    line = struct[i]
    N_list[0] += line.count('Ther_')
    N_list[1] += line.count('Meso_')
    N_list[2] += line.count('Psy_')

correct_list = [0,0,0]

#Do Bayes analysis
for j in range(1,len(struct)):
    line = struct[j]
    scores = string.split(struct[j])
    p_Ther_ob = p_Ther
    p_Meso_ob = p_Meso
    p_Psy_ob = p_Psy
    for k in range(1,len(scores)):
        obs = float(scores[k])
        #Calculate p(obs|ther)
        var = float(ther_varianslist[k])
        mean = float(ther_meanlist[k])
        p_Ther_ob *= ((1/(math.sqrt(2*pi*var))*math.exp(-((obs-mean)**2)/(2*var)))+ pseudocount) #Change to beta-dist???
        #Calculate p(obs|meso)
        var = float(meso_varianslist[k])
        mean = float(meso_meanlist[k])
        p_Meso_ob *= ((1/(math.sqrt(2*pi*var))*math.exp(-((obs-mean)**2)/(2*var)))+ pseudocount) #Change to beta-dist???
        #Calculate p(obs|psy)
        var = float(psy_varianslist[k])
        mean = float(psy_meanlist[k])
        p_Psy_ob *= ((1/(math.sqrt(2*pi*var))*math.exp(-((obs-mean)**2)/(2*var)))+ pseudocount) #Change to beta-dist???
        

        
    evidence = p_Ther_ob + p_Meso_ob + p_Psy_ob
    post_Ther = (p_Ther_ob)/evidence
    post_Meso = (p_Meso_ob)/evidence
    post_Psy = (p_Psy_ob)/evidence
    typelist = ['Ther_','Meso_','Psy_']
    predlist = [post_Ther, post_Meso, post_Psy]
    reslist = []
    count = 0
    for i in predlist:
        if i == max(predlist):
            reslist.append(typelist[count])
        count += 1
    
    #print reslist
    #print post_Hyp+ post_Ther+ post_Meso+ post_Psy
    #Count correct type-predictions
    for res in reslist:
        res1 = list(res)
        res1.append('_')
        res1 = ''.join(res)
        if line.count(res1) > 0:
            correct_list[typelist.index(res)] += 1

    output.write(scores[0])
    output.write('\t')
    for i in predlist:
        output.write(str(i))
        output.write('\t')
    output.write('\n')

    if scores[0].count('Ther_') > 0:
        actualtype = 'Ther_'
    elif scores[0].count('Meso_') > 0:
        actualtype = 'Meso_'
    elif scores[0].count('Psy_') > 0:
        actualtype = 'Psy_'

    output1.write(scores[0])
    output1.write('\t')
    rescount = -1
    for h in reslist:
        rescount += 1
        output1.write(h)
        output1.write('\t')
    output1.write('\t')
    #output1.write(actualtype)
    output1.write('\n')

print correct_list
print N_list

output.close()
output1.close()
#os.startfile('predicter.py')
